# Supplementary material for: NLRX1 negatively modulates type I IFN to facilitate KSHV reactivation from latency
Source: PLoS Pathog. 2017 May 1;13(5):e1006350. doi: 10.1371/journal.ppat.1006350 (PMC5426799; doi:10.1371/journal.ppat.1006350)
Supplement: S1 Table — (XLSX) [file ppat.1006350.s008.xlsx]

## Sheet: Sheet1
	Table S1: Gene expression of JAK/STAT related genes during KSHV reactivation in iSLK.219
Position	Gene name	2^(-Avg.(Delta(Ct))
Position	Symbol	siNS Dox 0h	siNLRX1 Dox 0h	siNS Dox 24h	siNLRX1 Dox 24h	siNS Dox 48h	siNLRX1 Dox 48h
A1	AKT1 v-akt murine thymoma viral oncogene homolog 1	0.01062	0.010826	0.011079	0.011558	0.008389	0.008774
A2	AKT2 v-akt murine thymoma viral oncogene homolog 2	2.9e-05	4.3e-05	2.9e-05	6.5e-05	6.4e-05	8.4e-05
A3	AKT3 v-akt murine thymoma viral oncogene homolog 3 (protein kinase B, gamma)	0.009391	0.011195	0.010153	0.020596	0.006909	0.01819
A4	BRCA1 breast cancer 1, early onset	1.9e-05	0.000148	5.4e-05	0.000229	0.000105	0.000264
A5	CD4 CD4 molecule	0.019187	0.031261	0.024271	0.044406	0.018733	0.03946
A6	CREBBP CREB binding protein	7.9e-05	0.000126	8.7e-05	0.000439	0.000132	0.000285
A7	EGF epidermal growth factor	0.073311	0.159473	0.091581	0.203462	0.041968	0.116678
A8	EGFR epidermal growth factor receptor	0.012843	0.022284	0.015631	0.025492	0.011411	0.018682
A9	EP300 E1A binding protein p300	0.000227	0.000541	0.000399	0.000648	0.000487	0.000968
A10	EPO erythropoietin	0.000209	0.00038	0.000341	0.000599	0.000404	0.000666
A11	EPOR erythropoietin receptor	0.009225	0.018269	0.010256	0.020851	0.00758	0.018164
A12	ERBB2 v-erb-b2 erythroblastic leukemia viral oncogene homolog 2, neuro/glioblastoma derived oncogene homolog (avian)	0.007856	0.011723	0.00715	0.015197	0.004138	0.008714
B1	FGF2 fibroblast growth factor 2 (basic)	0.025708	0.050023	0.019031	0.036451	0.011622	0.023183
B2	FOS FBJ murine osteosarcoma viral oncogene homolog	8.1e-05	5.6e-05	0.000142	9.2e-05	0.000574	0.000152
B3	GH1 growth hormone 1	1.9e-05	3.9e-05	2.5e-05	5.6e-05	7e-05	0.000115
B4	GHR growth hormone receptor	4.7e-05	0.000111	6.1e-05	0.000272	0.000329	0.000392
B5	GRB2 growth factor receptor-bound protein 2	0.053996	0.093514	0.067514	0.106697	0.062031	0.109298
B6	HRAS v-Ha-ras Harvey rat sarcoma viral oncogene homolog	0.011643	0.016936	0.014232	0.022732	0.011449	0.019072
B7	IFNA1 interferon, alpha 1	3.4e-05	4e-05	4.3e-05	0.000104	4.2e-05	0.00017
B8	IFNA2 interferon, alpha 2	0.000313	0.000675	0.00057	0.001138	0.000457	0.00069
B9	IFNAR1 interferon (alpha, beta and omega) receptor 1	0.002935	0.008021	0.004282	0.012657	0.002174	0.007632
B10	IFNB1 interferon, beta 1, fibroblast	0.00024	0.001269	0.001006	0.002468	0.000297	0.001042
B11	IFNG interferon, gamma	1.9e-05	3.9e-05	2.3e-05	3.3e-05	7.2e-05	4.8e-05
B12	IFNGR1 interferon gamma receptor 1	0.006084	0.011224	0.008695	0.011375	0.011107	0.017609
C1	IGF1R insulin-like growth factor 1 receptor	0.001039	0.002087	0.000446	0.001574	0.000488	0.001439
C2	IL10 interleukin 10	1.9e-05	3.9e-05	2.3e-05	5.8e-05	3.5e-05	5.7e-05
C3	IL1B interleukin 1, beta	1.9e-05	3.9e-05	3.8e-05	3.3e-05	3.5e-05	4.8e-05
C4	IL1R1 interleukin 1 receptor, type I	0.000514	0.001232	0.001358	0.002812	0.001195	0.001915
C5	IL2RA interleukin 2 receptor, alpha	1.9e-05	3.9e-05	2.3e-05	3.3e-05	3.5e-05	4.8e-05
C6	IL4R interleukin 4 receptor	0.00249	0.003876	0.002171	0.004484	0.001368	0.002031
C7	IL6 interleukin 6 (interferon, beta 2)	0.004517	0.00757	0.081248	0.058831	0.109796	0.074259
C8	IL8 interleukin 8	0.000163	0.000735	0.000284	0.000531	0.00032	0.000577
C9	IRF9 interferon regulatory factor 9	0.002226	0.005479	0.004725	0.009086	0.003613	0.009902
C10	JAK1 Janus kinase 1	0.061966	0.098736	0.106756	0.152523	0.069871	0.130738
C11	JAK2 Janus kinase 2	0.001187	0.001582	0.004352	0.006957	0.002737	0.00507
C12	JAK3 Janus kinase 3	2.4e-05	6.2e-05	6e-05	7.8e-05	8.7e-05	6e-05
D1	JUN jun proto-oncogene	2.1e-05	0.000216	3.2e-05	0.000272	0.000108	0.000178
D2	KIT v-kit Hardy-Zuckerman 4 feline sarcoma viral oncogene homolog	0.000626	0.001236	0.00117	0.002691	0.001164	0.002755
D3	KRAS v-Ki-ras2 Kirsten rat sarcoma viral oncogene homolog	0.029367	0.06051	0.039398	0.058889	0.028281	0.059129
D4	MAP2K1 mitogen-activated protein kinase kinase 1	0.010183	0.01471	0.008029	0.0169	0.008165	0.015578
D5	MAP2K4 mitogen-activated protein kinase kinase 4	0.005693	0.012298	0.007379	0.012547	0.007297	0.014671
D6	MAP2K6 mitogen-activated protein kinase kinase 6	0.004455	0.005975	0.001168	0.001848	0.000973	0.0027
D7	MAPK1 mitogen-activated protein kinase 1	0.018705	0.007106	0.022321	0.00666	0.018195	0.003206
D8	MAPK3 mitogen-activated protein kinase 3	0.001044	0.001598	0.000605	0.00149	0.000969	0.002214
D9	MCM5 minichromosome maintenance complex component 5	0.055179	0.071006	0.032541	0.039888	0.040996	0.038052
D10	MYC V-myc myelocytomatosis viral oncogene homolog (avian)	0.023983	0.028961	0.029253	0.032747	0.034077	0.042075
D11	NRAS neuroblastoma RAS viral (v-ras) oncogene homolog	0.037983	0.060607	0.053583	0.083089	0.036023	0.07185
D12	PIAS1 protein inhibitor of activated STAT, 1	0.006843	0.012337	0.008141	0.013142	0.007186	0.011027
E1	PIAS2 protein inhibitor of activated STAT, 2	0.002195	0.003629	0.002202	0.0052	0.001714	0.004352
E2	PIAS3 protein inhibitor of activated STAT, 3	0.004067	0.006503	0.003234	0.005442	0.002617	0.003979
E3	PIAS4 protein inhibitor of activated STAT, 4	0.004094	0.006009	0.00407	0.008137	0.004012	0.007139
E4	PIK3CA phosphoinositide-3-kinase, catalytic, alpha polypeptide	0.006983	0.010322	0.009281	0.011751	0.008047	0.01393
E5	PIK3CB phosphoinositide-3-kinase, catalytic, beta polypeptide	0.008374	0.016748	0.007253	0.017026	0.005791	0.014579
E6	PIK3CD phosphoinositide-3-kinase, catalytic, delta polypeptide	0.000584	0.000862	0.000182	0.00021	0.000127	0.000326
E7	PIK3R1 phosphoinositide-3-kinase, regulatory subunit 1 (alpha)	0.001757	0.004872	0.001292	0.004354	0.00116	0.002413
E8	PIK3R2 phosphoinositide-3-kinase, regulatory subunit 2 (beta)	0.00047	0.000376	0.000223	0.000547	0.000242	0.00025
E9	PRL prolactin	1.9e-05	3.9e-05	2.3e-05	3.3e-05	3.5e-05	4.8e-05
E10	PRLR prolactin receptor	1.9e-05	3.9e-05	2.3e-05	3.5e-05	3.5e-05	4.8e-05
E11	PSMA3 proteasome (prosome, macropain) subunit, alpha type, 3	0.003048	0.00529	0.003309	0.005211	0.004875	0.008703
E12	PSMB5 proteasome (prosome, macropain) subunit, beta type, 5	0.081664	0.174408	0.092336	0.183771	0.080686	0.205495
F1	PSMC4 proteasome (prosome, macropain) 26S subunit, ATPase, 4	0.031431	0.052686	0.040571	0.056232	0.042922	0.065807
F2	PSMC5 proteasome (prosome, macropain) 26S subunit, ATPase, 5	0.12081	0.220579	0.128508	0.211197	0.106065	0.1924
F3	PSMD4 proteasome (prosome, macropain) 26S subunit, non- ATPase, 4	0.066194	0.111483	0.07729	0.138278	0.061053	0.129982
F4	PTPN11 protein tyrosine phosphatase, non-receptor type 11	0.049462	0.070654	0.037511	0.071619	0.017638	0.030868
F5	RAF1 v-raf-1 murine leukemia viral oncogene homolog 1	0.036054	0.04515	0.060551	0.067419	0.062587	0.072517
F6	RAN RAN, member RAS oncogene family	0.313645	0.537807	0.416309	0.563299	0.406605	0.689756
F7	SHC1 SHC (Src homology 2 domain containing) transforming protein 1	0.010208	0.021256	0.020167	0.044025	0.021228	0.057366
F8	SMAD3 SMAD family member 3	0.011842	0.021722	0.011743	0.024408	0.011413	0.025758
F9	SMAD4 SMAD family member 4	1.9e-05	3.9e-05	2.3e-05	3.3e-05	3.5e-05	4.8e-05
F10	SOCS1 suppressor of cytokine signaling 1	3.7e-05	0.000148	0.000267	0.000529	0.000316	0.000765
F11	SOCS2 suppressor of cytokine signaling 2	0.001307	0.002525	0.001186	0.001733	0.022176	0.002489
F12	SOCS3 suppressor of cytokine signaling 3	6.9e-05	0.000139	0.000138	0.000146	0.000278	9.1e-05
G1	SOS1 son of sevenless homolog 1 (Drosophila)	0.007095	0.013761	0.006879	0.015872	0.00612	0.013194
G2	SP1 Sp1 transcription factor	0.008111	0.015512	0.008152	0.016794	0.005287	0.0106
G3	SRC v-src sarcoma (Schmidt-Ruppin A-2) viral oncogene homolog (avian)	2.3e-05	4.8e-05	3.9e-05	6.8e-05	3.8e-05	8.8e-05
G4	STAM signal transducing adaptor molecule (SH3 domain and ITAM motif) 1	0.007995	0.013156	0.008772	0.014574	0.007009	0.012968
G5	STAT1 signal transducer and activator of transcription 1, 91kDa	0.102478	0.199442	0.116097	0.297792	0.052523	0.178974
G6	STAT2 signal transducer and activator of transcription 2, 113kDa	0.002062	0.004589	0.004382	0.008148	0.003307	0.007036
G7	STAT3 signal transducer and activator of transcription 3 (acute-phase response factor)	0.013647	0.023019	0.010139	0.020382	0.009761	0.017773
G8	STAT4 signal transducer and activator of transcription 4	0.000468	0.001905	0.002356	0.003759	0.003702	0.003659
G9	STAT5B signal transducer and activator of transcription 5B	0.00362	0.006217	0.002253	0.003291	0.002468	0.00367
G10	STAT6 signal transducer and activator of transcription 6, interleukin-4 induced	0.010857	0.021216	0.013104	0.020213	0.008687	0.013133
G11	SUMO1 SMT3 suppressor of mif two 3 homolog 1 (S. cerevisiae)	0.047601	0.071869	0.056009	0.080156	0.062551	0.098516
G12	THPO thrombopoietin	1.9e-05	3.9e-05	2.4e-05	3.3e-05	3.5e-05	4.8e-05
H1	TNFRSF1A tumor necrosis factor receptor superfamily, member 1A	1.9e-05	6.6e-05	2.3e-05	3.3e-05	3.5e-05	4.8e-05
H2	TNFRSF1B tumor necrosis factor receptor superfamily, member 1B	1.9e-05	3.9e-05	2.3e-05	4.1e-05	3.5e-05	4.8e-05
H3	TYK2 tyrosine kinase 2	0.001458	0.000931	0.000997	0.001018	0.000673	0.000652
H4	VEGFA vascular endothelial growth factor A	0.003702	0.004209	0.004831	0.011359	0.006811	0.010396
