# Supplementary material for: NLRX1 negatively modulates type I IFN to facilitate KSHV reactivation from latency
Source: PLoS Pathog. 2017 May 1;13(5):e1006350. doi: 10.1371/journal.ppat.1006350 (PMC5426799; doi:10.1371/journal.ppat.1006350)
Supplement: S2 Table — (XLSX) [file ppat.1006350.s009.xlsx]

## Sheet: Sheet1
	Table S2: Gene expression of JAK/STAT related genes during KSHV reactivation in BCBL-1 cells
Position	Gene name	2^(-Avg.(Delta(Ct))
Position	Symbol	siNS Dox 0h	siNLRX1 Dox 0h	siNS Dox 24h	siNLRX1 Dox 24h	siNS Dox 48h	siNLRX1 Dox 48h
A1	AKT1 v-akt murine thymoma viral oncogene homolog 1	0.016221	0.00544	0.011357	0.009528	0.023782	0.032138
A2	AKT2 v-akt murine thymoma viral oncogene homolog 2	8.7e-05	0.000315	0.000144	0.001159	0.000192	0.001251
A3	AKT3 v-akt murine thymoma viral oncogene homolog 3 (protein kinase B, gamma)	9.8e-05	0.000279	0.00016	4.3e-05	3.2e-05	0.000111
A4	BRCA1 breast cancer 1, early onset	8e-06	5.5e-05	0.000151	4.3e-05	3.2e-05	0.001036
A5	CD4 CD4 molecule	0.028794	0.058147	0.024012	0.047387	0.016544	0.022717
A6	CREBBP CREB binding protein	0.000748	0.00342	0.000448	0.003762	0.003117	0.009437
A7	EGF epidermal growth factor	0.000163	0.000537	0.000428	0.000107	0.000247	0.001653
A8	EGFR epidermal growth factor receptor	0.047128	0.059264	0.037832	0.080631	0.041592	0.151407
A9	EP300 E1A binding protein p300	0.004888	0.011663	0.00755	0.023706	0.016116	0.069032
A10	EPO erythropoietin	0.003452	0.006388	0.006051	0.00986	0.00937	0.02284
A11	EPOR erythropoietin receptor	0.002484	0.004599	0.003553	0.007016	0.005044	0.02563
A12	ERBB2 v-erb-b2 erythroblastic leukemia viral oncogene homolog 2, neuro/glioblastoma derived oncogene homolog (avian)	0.022057	0.014908	0.004831	0.000181	5.8e-05	0.002659
B1	FGF2 fibroblast growth factor 2 (basic)	0.001715	0.00269	0.000166	0.003391	0.002555	0.011556
B2	FOS FBJ murine osteosarcoma viral oncogene homolog	0.000956	0.00101	0.004569	0.012889	0.003911	0.00353
B3	GH1 growth hormone 1	0.000592	0.001051	0.001366	0.00092	0.000278	0.004298
B4	GHR growth hormone receptor	0.000232	0.000419	0.009908	0.015968	0.005338	0.060205
B5	GRB2 growth factor receptor-bound protein 2	0.091513	0.125264	0.108455	0.284729	0.180805	0.27078
B6	HRAS v-Ha-ras Harvey rat sarcoma viral oncogene homolog	0.045851	0.050609	0.030819	0.107788	0.043049	0.117671
B7	IFNA1 interferon, alpha 1	6.8e-05	0.001095	0.00035	0.000142	0.000156	0.000111
B8	IFNA2 interferon, alpha 2	0.000953	0.001168	0.000926	0.002344	0.000327	0.001465
B9	IFNAR1 interferon (alpha, beta and omega) receptor 1	0.008618	0.029343	0.008773	0.009339	0.012023	0.033695
B10	IFNB1 interferon, beta 1, fibroblast	0.00013	0.000241	0.000147	0.000205	0.000236	0.000753
B11	IFNG interferon, gamma	0.02176	0.030743	0.064224	0.117424	0.041919	0.135619
B12	IFNGR1 interferon gamma receptor 1	0.004015	0.006713	0.012688	0.024781	0.000429	0.029529
C1	IGF1R insulin-like growth factor 1 receptor	0.00054	0.001967	0.002021	0.003084	0.002393	0.00843
C2	IL10 interleukin 10	0.068752	0.100579	0.065957	0.098681	0.14459	0.160922
C3	IL1B interleukin 1, beta	8e-06	4.3e-05	4.8e-05	4.3e-05	3.2e-05	0.000111
C4	IL1R1 interleukin 1 receptor, type I	7e-06	1.9e-05	0.001167	8.5e-05	0.000407	0.016896
C5	IL2RA interleukin 2 receptor, alpha	1.9e-05	7.6e-05	4.1e-05	5.8e-05	0.000321	0.000318
C6	IL4R interleukin 4 receptor	0.000835	0.000618	0.00229	0.005294	0.001498	0.00045
C7	IL6 interleukin 6 (interferon, beta 2)	0.002124	0.004516	0.005759	0.013869	9.4e-05	0.01736
C8	IL8 interleukin 8	0.001213	0.002557	0.000327	0.00453	0.000755	0.002814
C9	IRF9 interferon regulatory factor 9	0.010563	0.02168	0.006044	0.001188	0.008458	0.012904
C10	JAK1 Janus kinase 1	0.016194	0.023267	0.016971	0.047863	0.017262	0.032111
C11	JAK2 Janus kinase 2	0.000964	0.000128	0.001372	0.001103	0.000359	0.000111
C12	JAK3 Janus kinase 3	0.000549	0.001945	0.000922	0.003882	0.002087	0.006242
D1	JUN jun proto-oncogene	6.2e-05	4.3e-05	0.000147	0.000238	0.000732	0.002597
D2	KIT v-kit Hardy-Zuckerman 4 feline sarcoma viral oncogene homolog	0.000242	0.001831	0.001129	0.003563	0.00137	0.007899
D3	KRAS v-Ki-ras2 Kirsten rat sarcoma viral oncogene homolog	0.049875	0.065045	0.064927	0.123392	0.050693	0.159789
D4	MAP2K1 mitogen-activated protein kinase kinase 1	0.016236	0.018436	0.010607	0.029635	0.017081	0.064238
D5	MAP2K4 mitogen-activated protein kinase kinase 4	0.009737	0.011952	0.006703	0.004735	0.014848	0.00642
D6	MAP2K6 mitogen-activated protein kinase kinase 6	0.00155	8.3e-05	0.003081	0.001032	0.000262	0.000409
D7	MAPK1 mitogen-activated protein kinase 1	0.000318	4.8e-05	1.9e-05	0.000251	8.6e-05	0.001912
D8	MAPK3 mitogen-activated protein kinase 3	0.00067	0.000994	0.001453	4.3e-05	0.001838	0.000784
D9	MCM5 minichromosome maintenance complex component 5	0.079272	0.08771	0.059755	0.115155	0.073475	0.112829
D10	MYC V-myc myelocytomatosis viral oncogene homolog (avian)	0.040715	0.028688	0.025168	0.022675	0.007638	0.007878
D11	NRAS neuroblastoma RAS viral (v-ras) oncogene homolog	0.023074	0.022477	0.017659	0.020146	0.022502	0.028497
D12	PIAS1 protein inhibitor of activated STAT, 1	0.023498	0.018378	0.015074	0.02899	0.027072	0.037498
E1	PIAS2 protein inhibitor of activated STAT, 2	0.002719	1.9e-05	0.002836	0.00747	3.2e-05	0.001396
E2	PIAS3 protein inhibitor of activated STAT, 3	0.003306	0.001305	0.004266	0.006346	0.003557	0.000995
E3	PIAS4 protein inhibitor of activated STAT, 4	0.008976	0.011799	0.009352	0.020876	0.014355	0.038726
E4	PIK3CA phosphoinositide-3-kinase, catalytic, alpha polypeptide	0.006717	0.005891	0.006652	0.022216	0.007884	0.007224
E5	PIK3CB phosphoinositide-3-kinase, catalytic, beta polypeptide	0.006648	0.008831	0.00783	0.008707	0.008857	0.014338
E6	PIK3CD phosphoinositide-3-kinase, catalytic, delta polypeptide	0.000131	0.00044	0.000806	0.000641	0.000535	0.001255
E7	PIK3R1 phosphoinositide-3-kinase, regulatory subunit 1 (alpha)	0.008703	0.008583	0.008073	0.009261	0.012127	0.000111
E8	PIK3R2 phosphoinositide-3-kinase, regulatory subunit 2 (beta)	0.001013	0.002224	0.001328	0.004207	0.003238	0.01078
E9	PRL prolactin	0.041863	0.000754	0.017992	0.022886	0.030203	0.055191
E10	PRLR prolactin receptor	0.065423	0.06066	0.033568	0.06729	0.061211	0.169996
E11	PSMA3 proteasome (prosome, macropain) subunit, alpha type, 3	0.088333	0.102141	0.089291	0.114362	0.144515	0.252611
E12	PSMB5 proteasome (prosome, macropain) subunit, beta type, 5	0.17749	0.212654	0.171988	0.274912	0.193485	0.283403
F1	PSMC4 proteasome (prosome, macropain) 26S subunit, ATPase, 4	0.206854	0.273636	0.21932	0.294875	0.389185	0.497153
F2	PSMC5 proteasome (prosome, macropain) 26S subunit, ATPase, 5	0.077205	0.113487	0.061359	0.152305	0.100903	0.082645
F3	PSMD4 proteasome (prosome, macropain) 26S subunit, non- ATPase, 4	0.080425	0.100112	0.08629	0.092425	0.06819	0.136786
F4	PTPN11 protein tyrosine phosphatase, non-receptor type 11	1.29098	1.53939	0.492161	0.907796	0.526958	1.30661
F5	RAF1 v-raf-1 murine leukemia viral oncogene homolog 1	0.017831	0.026057	0.020991	0.046164	0.041001	0.033517
F6	RAN RAN, member RAS oncogene family	0.00678	0.012193	0.007401	0.005126	0.005383	0.021714
F7	SHC1 SHC (Src homology 2 domain containing) transforming protein 1	7e-06	1.9e-05	1.4e-05	4.3e-05	3.2e-05	0.000111
F8	SMAD3 SMAD family member 3	0.001016	0.000135	0.003851	0.004038	0.004772	0.002269
F9	SMAD4 SMAD family member 4	0.097209	0.11609	0.0854	0.142456	0.131293	0.228288
F10	SOCS1 suppressor of cytokine signaling 1	0.000145	0.000127	7e-05	0.000167	7.9e-05	0.000111
F11	SOCS2 suppressor of cytokine signaling 2	0.018994	0.015079	0.008669	0.023349	0.010314	0.023174
F12	SOCS3 suppressor of cytokine signaling 3	0.015392	0.012394	0.008568	0.015079	0.008147	0.021295
G1	SOS1 son of sevenless homolog 1 (Drosophila)	9.1e-05	0.000114	0.00013	0.000522	0.000136	0.000142
G2	SP1 Sp1 transcription factor	0.009184	0.007116	0.004739	0.029091	0.000295	0.012565
G3	SRC v-src sarcoma (Schmidt-Ruppin A-2) viral oncogene homolog (avian)	0.031149	0.033391	0.055869	0.058938	0.035749	0.091052
G4	STAM signal transducing adaptor molecule (SH3 domain and ITAM motif) 1	0.004296	0.00306	0.007333	0.016513	0.000568	0.000475
G5	STAT1 signal transducer and activator of transcription 1, 91kDa	0.040668	0.046912	0.049296	0.059108	0.087687	0.076592
G6	STAT2 signal transducer and activator of transcription 2, 113kDa	3.3e-05	5.5e-05	7.7e-05	0.007158	0.002058	0.000449
G7	STAT3 signal transducer and activator of transcription 3 (acute-phase response factor)	0.003928	0.001881	0.007513	0.002262	0.01411	0.00362
G8	STAT4 signal transducer and activator of transcription 4	0.03643	0.077742	0.0514	0.054954	0.070786	0.082081
G9	STAT5B signal transducer and activator of transcription 5B	0.146005	0.122655	0.16927	0.193112	0.217084	0.271608
G10	STAT6 signal transducer and activator of transcription 6, interleukin-4 induced	4.6e-05	3.4e-05	3.7e-05	0.000857	0.000198	0.000803
G11	SUMO1 SMT3 suppressor of mif two 3 homolog 1 (S. cerevisiae)	0.017304	0.033019	0.030792	0.020675	0.054933	0.056833
G12	THPO thrombopoietin	0.00013	1.9e-05	3.9e-05	5e-05	3.2e-05	0.000111
H1	TNFRSF1A tumor necrosis factor receptor superfamily, member 1A	0.002523	0.00216	0.002723	0.004422	0.003755	0.004298
H2	TNFRSF1B tumor necrosis factor receptor superfamily, member 1B	0.01365	0.022174	0.012223	0.026648	0.019088	0.023948
H3	TYK2 tyrosine kinase 2	0.001458	0.000931	0.000997	0.001018	0.000673	0.000652
H4	VEGFA vascular endothelial growth factor A	0.003702	0.004209	0.004831	0.011359	0.006811	0.010396
